# Supplementary material for: Submaximal loading as a feasible alternative to supramaximal loading in accentuated eccentric loading during the short-term basic strength block
Source: PLoS One. 2025 Oct 10;20(10):e0333613. doi: 10.1371/journal.pone.0333613 (PMC12513600; doi:10.1371/journal.pone.0333613)
Supplement: S1 File — (XLSX) [file pone.0333613.s001.xlsx]

## Sheet: Sheet1
Raw data for all intervention variables included in the statistical analyses
Group	ID	pre-1RM	pre-CMJ	pre-RFCSA	pre-SFVL	post-1RM	post-CMJ	post-RFCSA	post-SFVL
SUB	1	112.5	56	5.93	1350	120	57.2	6.18	1380
SUB	2	117.5	50.6	6.37	1468.75	122.5	52	6.22	1592.5
SUB	3	117.5	45.3	7.47	1527.5	125	48.6	7.38	1562.5
SUB	4	122.5	42	7.84	1592.5	125	42.4	8.02	1625
SUB	5	127.5	54	6.83	1402.5	132.5	55.7	7.13	1590
SUB	6	132.5	51.1	8.06	2120	140	52.5	8.11	2310
SUB	7	135	58.5	7.06	1755	140	59.3	7.03	1820
SUB	8	137.5	45.7	8.28	1993.75	140	46.6	8.29	1960
SUB	9	142.5	52.1	7.99	1923.75	147.5	54	7.87	1917.5
SUB	10	145	60.6	7.42	2392.5	145	60.4	7.66	2465
SUB	11	150	57.3	7.9	2175	155	59.3	8.1	2247.5
SUPRA	12	112.5	54.7	5.86	1912.5	122.5	56	6.05	2021.25
SUPRA	13	115	50.6	6.28	1667.5	122.5	52.1	6.39	1776.25
SUPRA	14	122.5	47.5	7.2	1470	130	48.5	7.72	1690
SUPRA	15	125	51.7	7.03	1437.5	130	52.5	7.01	1560
SUPRA	16	127.5	52.8	6.52	1848.75	135	53.9	6.4	2025
SUPRA	17	132.5	55.2	7.28	2053.75	137.5	57.4	7.46	2062.5
SUPRA	18	137.5	48.6	8.45	2062.5	145	50.5	8.32	2247.5
SUPRA	19	140	59.7	7.58	1890	145	60.2	7.84	2030
SUPRA	20	142.5	59	7.43	1923.75	145	59.9	7.4	1957.5
SUPRA	21	145	56.9	8.19	2030	152.5	58.5	8.11	2135
SUPRA	22	157.5	55.4	8.07	2362.5	160	56.7	8.35	2400
